# Supplementary material for: Intersectional effects of racial and gender discrimination on cardiovascular health vary among black and white women and men in the CARDIA study
Source: SSM Popul Health. 2019 Jul 4;8:100446. doi: 10.1016/j.ssmph.2019.100446 (PMC6620618; doi:10.1016/j.ssmph.2019.100446)
Supplement: Multimedia component 2 [file mmc2.xml]

<?xml version="1.0" encoding="UTF-8" standalone="no"?><data:data><datasets><author>gbeyster86@gmail.com</author><type>0</type><dataset><value>1</value><reason>The authors do not have permission to share data</reason><comments/></dataset></datasets></data:data>
